# Supplementary material for: HANDSON Hand: Strategies and Approaches for Competitive Success at CYBATHLON 2024
Source: Bioengineering (Basel). 2025 Feb 24;12(3):228. doi: 10.3390/bioengineering12030228 (PMC11939478; doi:10.3390/bioengineering12030228)
Supplement: Supplementary file 1 [file bioengineering-12-00228-s001.zip]

Archive with 4 entries (4 files):
- S1. Pilot_Agreement.jpg
- S2. Race_and_Rules.pdf
- S3. Device_Description.pdf
- S4. Race_Video.mp4
